# Supplementary material for: Impaired Quality of Life in Croatian IBD Patients in the Era of Advanced Treatment Options
Source: Healthcare (Basel). 2025 Jul 12;13(14):1681. doi: 10.3390/healthcare13141681 (PMC12294325; doi:10.3390/healthcare13141681)
Supplement: Supplementary file 1 [file healthcare-13-01681-s001.zip]

Archive with 1 entries (1 files):
- healthcare-3653085-supplementary.xlsx
