# Supplementary material for: Impaired Quality of Life in Croatian IBD Patients in the Era of Advanced Treatment Options
Source: Healthcare (Basel). 2025 Jul 12;13(14):1681. doi: 10.3390/healthcare13141681 (PMC12294325; doi:10.3390/healthcare13141681)
Supplement: Supplementary file 1 [file healthcare-13-01681-s001.zip › healthcare-3653085-supplementary.xlsx]

## Sheet: healthcare-3653085-Table S1  Ra
Patient	Disease	Age	Height	Weight	BMI	Seks	Biologics	Well-being	I get sick easier	Equally healthy as others	My condition will worsen	My healthy is great	Can't do difficult activities	Can't do mild activities	Can't lift bags	Climbing the second floor	Climbing the first floor	Kneeling	Walking more than 1km	Walking more than 100 m	Washing and clothing	Less time at work due to fatigue	Less achieved due to fatigue	Limited due to fatigue	More effort fot the same goal	Less time at work due to emotions	Less achieved due to emotions	Limited due to emotions	More stress due to emotions	No normal life due to emotions	Shame due to teh disease	Emotions as a source of frustration	Emotions like anxiety and depression	Family understanding	Friends understanding	Colleagues understanding	Fear dur to toilets	Fear due to therapy	Fear of surgery	Difficulties in social activities	Important moment ruined	Absenteesm often	Reduced productivity at work	Less motivation, more agitated	Require help from employer	Seats close to toilets	Thinking about toilete availability	Travel options with toiletes	Impact of life when in remission
29		45	185	83	24.2513	0		4	4	2	4	2	3	3	3	3	3	3	3	3	3	0	0	0	0	0	0	0	0	0	0	0	0	0	0	0	1	0	1	4	0	0	0	0	1	0	1	1	2
30								2	4	2	3	2	2	2	3	3	3	2	3	3	3	1	0	0	1	0	0	0	1	0	0	1	0	0	0	0	0	1	1	3	1	0	1	1	1	0	1	1	2
1		43	165	58	21.3039	1	0	3	4	4	2	2	3	3	3	3	3	3	3	3	3	0	0	0	0	0	0	0	1	0	0	0	0	0	1	1	1	1	1	4	0	0	0	1	1	1	0	1	4
2		20	165	58	21.3039	1	0	3	1	4	3	4	3	3	3	3	3	3	3	3	3	1	1	1	1	0	1	0	1	1	0	1	1	1	1	1	1	1	1	3	1	1	1	1	1	0	0	0	2
8		68	180	81	25	0	0	3	4	2	3	2	1	2	3	2	2	2	3	3	3	0	1	1	1	0	0	0	1	1	1	1	1	0	0	0	1	0	0	5	0	1	1	1	0	0	1	0	3
16		23	184	63	18.6082	0	0	3	4	2	4	2	2	3	3	3	3	3	3	3	3	1	1	1	1	1	1	1	0	1	1	1	1	0	1	1	1	0	1	2	1	1	1	1	1	1	1	1	3
19		46	196	95	24.7293	0	0	2	4	3	3	2	2	3	3	3	3	3	3	3	3	0	0	0	0	0	0	0	0	0	0	0	0	0	0	0	0	0	0	5	0	0	0	0	0	0	0	0	3
20		23	179	66	20.5986	1	0	4	4	2	4	3	3	3	3	3	3	3	3	3	3	0	0	1	0	0	0	0	0	0	0	1	0	0	0	0	0	0	1	4	0	0	0	0	0	0	0	0	2
21		32	154	50	21.0828	0	0	4	2	2	2	2	2	2	3	3	3	3	3	3	3	0	0	0	0					0	0	0	0	0	0		0	0	1	5	0			0		0	0	0	3
22		24	173	75	25.0593	0	0	3	2	1	4	1	3	3	3	3	3	3	3	3	3	0	0	1	1	0	0	1	0	0	0	0	0	0	0	1	1	1	1	2	1	0	0	1	1	0	1	0	2
23		32	164	52	19.3337	1	0	1	4	2	3	1	3	3	3	3	3	3	3	3	3	0	0	0	0	0	0	0	1	0	1	1	0	0	0	0	1	0	1	5	0	0	0	0	0	1	1	1	4
26		22	167	60	21.5139	1	0	2	2	3	2	2	2	3	3	3	3	3	3	3	3	1	1	1	1	1	1	1	1	0	0	1	1	1	1	1	1	1	1	3	1	1	1	1	1	1	1	1	2
31		45	178	88	27.7743	0	0	2	4	3	4	2	2	3	3	3	3	3	3	3	3	0	0	0	0	0	0	0	0	0	0	0	0	0	0	0	0	0	0	5	0	0	0	0	0	1	0	0	3
32		39	167	53	19.0039	1	0	2	2	2	3	2	3	3	3	3	3	3	3	3	3	0	0	0	1	0	0	0	0	0	0	0	0	0	0	0	1	0	0	5	0	0	0	0	1	0	0	0	4
34		56	162	70	26.6728	1	0	2	4	3	3	4	3	3	3	3	3	3	3	3	3	0	0	0	0	0	0	0	1	0	0	0	0	0	0	0	1	0	1	5	0	0	0	0	0	0	0	1	3
40		21	165	80	29.3848	1	0	2	4	1	3	2	3	3	3	3	3	3	3	3	3	0	0	0	0	1	0	0	1	0	0	0	1	0	0	0	0	0	0	5	0	0	0	0	0	0	0	0	2
41		21	178	74	23.3556	0	0	1	4	3	4	1	2	3	3	3	3	3	3	3	3	0	0	0	0	0	0	0	0	0	0	0	0	0	0	0	0	0	1	5	0	0	0	0	1	0	0	0	3
42		25	157	78	31.6443	1	0	4	2	3	2	3	1	2	2	2	3	2	3	3	3	1	1	1	1	1	1	1	1	0	1	1	0	1	1	1	1	0	1	3	1	1	1	1	1	1	1	1	1
44		33	173	74	24.7252	0	0	2	2	4	2	2	2	3	3	3	3	3	3	3	3	1	0	0	1	0	0	0	0	1	0	1	0	0	1	1	0	0	1	5	0	0	1	0	1	0	0	0	2
45		51	161	77	29.7056	0	0	1	3	3	4	3	1	2	1	2	2	2	2	2	3	0	0	1	1	0	0	0	0	0	0	0	0	0	0	0	0	1	1	5	0	0	0	0	1	1	0	0	1
46		43	186	92	26.5927	1	0	1	2	4	4	1	3	3	3	3	3	3	3	3	3	0	0	0	0	0	0	0	0	0	0	0	0	0	1	1	0	1	1	5	0	0	0	0	1	0	1	1	3
47		68	170	80	27.6817	0	0	3	2		3		2	2		2	3		3		3	0	0	0	0	0	0	0	0	0	0	0	0	0	0	0	0	0	1	5	0	0	0	0	0	0	0	1	2
49		66	158	52	20.83	1	0	2	4	2	4	2	1	2	3	3	3	3	3	3	3	0	0	0	0	1	1	0	1	0	1	1	1	0	0	0	0	0	1	2	1	0	0	1	0	1	1	0	4
53		39	180	80	24.6914	0	0	1	4	1	4	2	3	3	3	3	3	3	3	3	3	0	0	0	0	0	0	0	0	0	0	0	0	0	0	0	0	0	0	5	0	0	0	0	0	0	0	0	4
54		52	176	95	30.6689	0	0	3	2	3	3	4	2	3	3	3	3	2	2	3	3	0	0	0	1	0	1		0	0	0	0	1	0	0	0	0	0	0	3	0	0	0	1	0	1	1	1	4
58		37	176	88	28.4091	0	0	1	4	2	4	4	3	3	3	3	3	3	3	3	3	0	0	0	0	0	0	0	0	0	0	0	0	0	0	0										0	0	1	3
62		55	180	95	29.321	0	0	3	4	1	3	2	2	3	3	3	3	3	3	3	3	0	0	0	0	0	0	0	1	0	0	0	0	0	0	0	0	0	0	5	0	0	0	0	0	0	0	0	4
67		63	180	105	32.4074	0	0	3	4	2	3	2	3	3	3	2	3	3	3	3	3	0	0	0	0	0	0	0	1	0	0	0	0	0	0	0	0	0	0	5	0	0	0	0	0		0	1	3
78		33	173	74	24.7252	0	0	2	2	4	2	2	2	3	3	3	3	3	3	3	3	1	0	0	1	0	0	0	0	1	0	1	0	0	1	1	0	0	1	5	0	0	1	0	1	0	0	0	2
109		40	163	88	33.1213	1	0	3	1	4	3	4	1	1	2	1	2	2	3	3	3	1	1	1	1	0	0	0	0	0	0	1	1	0	0	0	1	1	1	3	0	0	0	1	0	1	1	1	3
110		50	160	70	27.3437	1	0	2	4	4	4	4	2	3	3											0	0	0	0	0	0	0	0	0	0	0	0	0	1	5	0	0	0	0	0	1	1	0	3
113		59	160	47	18.3594	1	0	3	2	4	1	4	1	2	2	3	3	2	2	3	3	0	1	1	1	1	1	1	1	1	0	1	1	0	1	1	1	1	1	2	1	0	0	1	0	0	1	1	1
138		55	182	83	25.0574	0	0	4	4	3	4	2	3	3	3	3	3	2	3	3	3	0	0	0	0	0	0	0	0	0	0	1	1	0	1	1	1	0	1	4	0	0	0	1	0	0	1	1	2
139		46	189	133	37.233	0	0	3	3	3	3	3	2	3	3	3	3	3	3	3	3	0	0	0	1	0	1	1	1	1	0	0	0	1	1	1	1	0	1	1	1	1	1	1	1	1	1	1	1
140		29	172	67	22.6474	1	0	1	4	1	4	2	3	3	3	3	3	3	3	3	3	0	0	0	0	0	0	0	0	0	0	0	0	0	0	1	1	0	1	5	1	0	0	0	1	1	1	1	3
3		24	164	43	15.9875	1	1	3	3	4	3	3	2	2	1	2	2	1	2	2	3	1	0	1	1	1	1	1	0	1	0	0	0	0	0	1	0	0	0	5	0	1	0	0	1	0	0	0	4
4		33	162	51	19.433	1	1	1	4	2	4	1	2	3	3	3	3	3	2	3	3	0	0	0	0	0	0	0	1	0	0	0	0	0	0	0	1	0	1	4	0	0	0	0	1	1	1	1	3
5		31	171	82	28.0428	1	1	2	4	4	2	2	2	3	3	3	3	3	3	3	3	0	0	0	0	0	0	0	0	0	0	0	0	0	1	1	0	0	0	5	1		0	0	1	0	0	0	4
6		19	169	50	17.5064	1	1	1	1	2	1	2	2	3	2	2	3	3	2	3	3	0	0	1	1	0	1	0	1	0	1	1	0	0	0	1	1	0	1	3	1	1	0	1	1	1	1	1	3
7		37	181	82	25.0298	0	1	2	4	2	4	2	2	3	3	3	3	3	3	3	3	1	0	0	1	1	0	0	1	0	0	0	0	1	1	1	1	0	0	3	1	0	0	0	1	0	0	1	3
9		19	161	53	20.4467	1	1	3	1	4	3	4	1	2	2	2	3	2	1	3	3	0	0	1	1	0	0	0	1	1	0	1	1	0	1	1	1	1	1	3	1	1	0	1	1	0	1	0	1
10		24	171	64	21.8871	0	1	3	1	2	3	4	2	3	3	3	3	3	3	3	3	0	1	0	1	0	0	0	1	0	1	0	0	0	0	0	1	0	1	4	0	0	0	0	1	1	1	0	3
11		24	175	75	24.4898	0	1	2	4	2	3	2	3	3	3	3	3	3	3	3	3	0	0	0	0	0	0	0	0	0	0	0	0	0	0	0	0	0	0	5	0	0	0	0	0	0	0	0	4
12		40	173	73	24.3911	0	1	1	4	2	3	1	3	3	3	3	3	3	3	3	3	0	0	0	0	0	0	0	0	0	0	1	0	0	0	0	1	1	0	5	0	0	0	0	1	0	0	0	3
13		32	183	78	23.2912	0	1	2	4	2	3	2	3	3	3	3	3	3	3	3	3	0	0	0	0	0	0	0	0	0	0	0	0	0	0	0	0	0	1	4	0	0	0	0	0	1	0	0	3
14		41	185	88	25.7122	0	1	3	3	2	4	3	2	3	3	2	3	2	3	3	3	1	1	1	1	1	1	1	0	0	0	0	0	0	1	1	1	0	1	3	1	0	1	1	1	1	1	1	3
15		37	170	70	24.2215	1	1	1	4	2	3	2	3	3	3	3	3	3	3	3	3	0	0	0	0	1	1	0	1	0	0	0	1	0	0	0	1	1	1	4	0	0	0	0	1	1	1	1	3
17		25	173	60	20.0474	0	1	2	2	3	4	2	3	3	3	3	3	3	3	3	3	0	1	0	1	1	1	0	0	0	0	0	1	0	1	0	0	0	0	3	1	1	1	1	1	0	0	0	1
18		47	169	81	28.3604	1	1	2	4	2	4	3	3	3	3	3	3	3	3	3	3	0	0	0	0	0	0	0	1	1	0	0	0	1	1	1	0	0	0	5	0	0	0	0	0	0	0	0	4
24		40	162	57	21.7193	1	1	3	4	1	3	2	2	3	2	2	3	3	3	3	3	0	0	0	1	0	0	0	1	0	0	0	1	1	1	1	1	1	1	3	0	0	0	0	1	0	1	0	3
25		43	155	68	28.3039	1	1	4	4	2	4	4	2	3	3	2	3	2	2	3	2	0	1	0	1	0	0	0	0	0	0	0	0	0	0	1	0	0	0	5	0	0	0	1	1	0	1	0	2
27		28	158	40	16.0231	0	1									3	3	2	3	3	3	0	0	0	0	0	0	0	0	0	0	0	0	0	0	0	0	0	0	5	0	0	0	0	0	0	0	0	4
28		34	170	73	25.2595	1	1		3	3	3	2	3	3	3	3	3	3	3	3	3	0	0	0	0	0	0	0	1	0	0	1	1	0	1	1	1	0	1	5	0	0	0	0	0	1	1	1	2
33		54	172	68	22.9854	0	1	3	1	4	3	4	2	3	3	3	3	2	2	3	3	1	1	1	1	0	1	0	1	1	1	1	1	0	1	1	1	1	1	3	1	1	1	1	1	1	1	1	2
35		48	172	75	25.3515	0	1	2	2	2	2	2	1	2	3	2	3	3	3	3	3	0	0	0	0	0	0	0	1	0	0	0	0	0	0	0	0	0	0	5	0	0	0	0	1	0	0	0	1
36		41	175	65	21.2245	0	1	2	2	2	3	2	2	2	2	2	3	2	2	2	3	0	0	1	0	0	0	0	1	0	0	0	0	0	0	0	0	0	1	4	1	1	0	0	0	0	0	0	4
37		40	167	59	21.1553	1	1	3	3	2	4	2	2	2	2	2	3	2	2	2	2	1	0	1	1	0	0	0	0	0	0	0	0	0	1	1	0	0	0	3	0	1	0	0	1	1	1	1	2
38		61	163	67	25.2174	1	1	3	4	4	2	4	2	3	3	2	3	2	3	3	3	0	1	0	1	0	0	0	0	0	0	1	0	0	0	0	1	0	0	4	0	0	0	1	0	0	1	1	2
39		34	175	69	22.5306	1	1	2	2	4	4	2	2	3	3	3	3	3	3	3	3	1	0	0	1	1	0	0	1	0	0	1	1	0	0	1	1	0	1	4	0	1	0	1	1	1	1	0	2
43		20	183	73	21.7982	0	1	3	1	2	4	2	3	3	3	3	3	3	3	3	3	0	0	0	1	0	1	0	1	0	0	0	1	0	1	0	0	0	1	5	0	0	0	0	0	0	0	0	3
48		65	168	65	23.03	1	1	3	3	3	3	2	2	3	3	3	3	3	3	3	3	0	0	0	0	0	0	0	0	0	0	1	1	0	0	0	0	0	0	4	0	0	0	0	0	0	0	0	3
50		27	156	70	28.764	1	1	3	1	4	2	2	2	3	3	3	3	3	3	3	3	0	0	0	0	0	0	0	1	0	0	0	0	0	0	0	1	1	1	5	0	0	0	1	1	0	0	0	3
51		42	180	43	13.2716	1	1	3	4	1	2	4	1	3	3	3	3	3	3	3	3	1	1	1	1	1	1	1	0	0	0	0	0	0	0	0	1	0	0	2	0	0	0	0	1	0	1	1	3
52		29	166	58	21.048	1	1	1	4	1	4	1	3	3	3	3	3	3	3	3	3	0	0	0	0	0	0	0	1	0	0	0	0	0	0	0	0	0	1	5	0	0	0	0	0	0	1	0	4
55		68	176	110	35.5114	0	1	3	4	1	2	2	2	3	3	2	3	2	2	3	3	0	0	0	0	0	0	0	0	0	0	0	0	0	0	0	0	0	0	5	0	0	0	0	0	0	0	0	3
56		25	170	60	20.7612	1	1	3	1	2	2	2	3	3		3	3	2	3	3	3	0	0	0	0	0	0	0	1	0	0	0	0	0	1	1	0	1	1	4	0	0	0	0	1	0	0	0	3
57		34	170	68	23.5294	0	1	4	2	2	2	2	3	3	3	2	3	3	2	3	2	1	1	1	1	1	1	1	0	0	0	0	1	0	0	0	0	0	1	2	1	1	1	0	1	0	1	0	3
59		23	175	63	20.5714	0	1	2	4	2	3	3	1	2	3	3	3	3	3	3	3	1	0	0	1	1	1	1	1	0	0	1	1	0	0	0	0	0	1	3	1	0	1	1	1	0	0	0	4
60		34	183	82	24.4857	0	1	2	4	2	4	1	3	3	3	3	3	3	3	3	3	0	0	0	0	0	0	0	0	0	0	0	0	0	0	0	0	0	0	5	0	0	0	0	0	0	0	0	4
61		59	167	62	22.231	1	1	3	4	2	2	2	2	1	3	3	2	2	3	3	3	0	0	0	1	1	0	0	1	1	0	0	0	0	0	0	1	1	1	4	1	1	0	0	1	1	1	1	2
63		51	160	75	29.2969	1	1	4	3	2	3	2	1	2	2	2	2	1	1	1	1	1	1	1	1	1	1	1	1	0	0	0	1	0	0	0	0	1	1	4	0	0	1	1	1	1	1	1	3
64		40	178	91	28.7211	0	1	1	4	1	2	1	3	3	3	3	3	3	3	3	3	0	0	0	0	0	0	0	1	0	0	0	0	0	0	0	0	0	0	5	0	0	0	0	0	0	0	0	4
65		54	172	68	22.9854	0	1	3	4	4	4	4	1	2	3	2	2	2	2	2	3	1	1	1	1	0	0	0	0	0	0	0	0	0	0	0	0	0	0	3	0	1	1	0	1	1	1	1	3
66		19	166	57	20.6852	1	1	3	2	2	1	2	2	3	3	3	3	2	2	3	3	0	0	1	1	0	0	0	1	0	0	1	1	0	0	0	0	0	1	4	0	0	0	1	1	0	0	1	4
68		26	174	64	21.1389	0	1	2	2	3	3	3	2	3	3	3	3	3	3	3	3	1	1	1	1	1	1	1	1	0	0	0	1	1	1	1	0	1	1	3	0	1	1	1	1	0	0	1	2
69		18	167	77	27.6095	1	1	3	3	4	3	4	2	3	3	3	3	3	2	3	3	1	0	1	0	0	1	0	1	0	1	1	0	1	1	1	1	0	1	4	1	1	0	1	1	0	1	1	2
70		48	168	87	30.8248	1	1	2	2	2	4	2	3	3	3	3	3	2	1	2	3	0	1	1	1	0	1	1	1	0	0	0	1	0	0	0	1	0	0	5	0	0	0	1	1	1	1	0	3
72							1	1	3				2	3	3	3	3	3	3	3	3	0	0	0	0	0	0	0	1	0	0	0	0	1	0	0	0	0	0	5	0	0	0	0	0	0	0	0	4
73		35	178	61	19.2526	1	1	2	4	2	4	2	3	3	3	3	3	3	3	3	3	0	0	0	0	0	0	0	0	0	0	0	0	0	0	0	0	0	0	5	0	0	0	0	0	0	0	0	4
74		22	182	85	25.6612	0	1	1	2	2	2	2	2	3	3	3	3	3	2	3	3	0	1	1	1	0	0	0	0	0	0	0	0	0	0	0	0	0	0	4	0	0	0	0	0	0	0	0	3
75		51	167	83	29.7608	1	1	2	4	1	4	2	3	3	3	3	3	3	3	3	3	0	0	0	0	0	0	0	0	0	1	1	0	0	0	0	1	0	1	5	0	0	0	0	0	1	1	1	3
91		24	165	51	18.7328	1	1	2	1	2	4	2	2	3	3		3	3	3	3	3	0	0	0	0	0	0	0	0	0	1	0	0	0	0	0	0	0	0	5	0	0	0	0	1	0	1	0	4
93		38	175	113	36.898	0	1	2	1	4	2	4	1	2	3	2	2	3	2	2	3	1	1	1	1	1	1	1	0	0	1	1	0	1	1	0	1	1	1	2	1	1	1	1	1	1	1	1	3
112		23	172	60	20.2812	0	1	2	2	2	1	4	3	3	3	3	3	3	3	3	3	0	0	0	0	0	0	0	0	0	1	1	0	0	0	0	1	1	1	3	0	0	0	0	1	1	0	0	3
121		58	165	85	31.2213	1	1	5	1	4	1	4	1	1	1				1	1	2		1	1	1	1	1	1	1	0	0	1	0	0	0		1	1	1	2	1			1			1	1	1
124		24	180	95	29.321	0	1	3	4	2	4	2	3	3	3	3	3	3	3	3	3	0	0	0	0	0	0	0	0	0	0	0	0	0	0	0	0	0	0	5	0	0	0	0	0	0	0	0	4
106	1	35	176	88	28.4091	0		1	4	2	3	2	3	3	3	3	3	3	3	3	3	0	0	0	0	0	0	0	0	0	0	0	0	0	0	0	0	0	0	4	0	0	0	0	0	1	0	1	3
77	1	29	168	74	26.2188	1	0	3	2	3	3	4	2	3	3	3	3	3	3	3	3	0	0	0	0	0	0	0	1	0	0	0	0	0	0	1	0	0	0	5	0	0	0	0	0	0	0	0	2
79	1	54	180	100	30.8642	0	0	3	3	2	4	2	2	3	3	3	3	2	3	3	3	0	0	0	0	0	0	0	1	0	0	0	0	1	1	0	0	0	0	4	0	0	0	0	1	0	1	0	3
80	1	21	164	70	26.0262	1	0	1	2	2	1	2	3	3	3	3	3	3	3	3	3	0	0	1	0	0	0	0	0	0	0	1	0	0	0	0	1	0	0	2	1	0	0	1	1	1	1	1	2
88	1	70	183	92	27.4717	0	0	3	3	3	3	3	1	2	2	2	3	2	2	3	2	1	1	1	1	1	0		1	0	0	1	0	0	0	0	1	0	0	4	0	0	0	1	0	0	0	1	2
97	1	62	178	70	22.0932	0	0	2	2	1	2	2	3	3	3	3	3	3	3	3	3	0	0	0	0	0	0	0	0	0	0	0	0	0	0	0	0	0	0	5	0	0	0	0	0	0	0	0	3
99	1	64	166	65	23.5883	1	0	3	4	3	4	2	1	3	2	2	3	2	2	3	3	0	0	0	1	0	0	0	0	0	0	0	0	0	0	0	0		1	4	0	0	0	0	0	1	1	1	1
104	1	59	158	60	24.0346	1	0	3	3	4	4	2	2	3	2	2	3	2	2	3	3	0	0	0	0	0	0	0	1	0	0	0	1	0	0	0	1	0	0	4	0	0	0	1	0	1	1	1	3
119	1	32	180	83	25.6173	0	0	2	4	1	2	2	2	3	3	3	3	3	3	3	3	0	0	0	0	0	0	0	1	0	0	1	0	0	0	0	1	0	1	4	0	0	0	0	1	0	1	0	1
125	1	68	187	110	31.4564	0	0	1	4	2	1	1	2	3	3	3	3	3	3	3	2	0	0	0	0	0	0	0	0	0	0	0	0	0	0	0	1	0	0	5	0	0	0	0	0	1	1	1	3
126	1	49	160	55	21.4844	1	0	2	3	2	4	2	3	3	3	3	3	3	2	3	3	0	1	0	1	0	1	0	0	1	0	0	1	0	0	0	1	0	1	4	1	0	0	0	1	1	1	1	4
130	1	33	183	79	23.5898	0	0	2	4	1	4	4	3	3	3	3	3	3	3	3	3	0	0	0	0	0	0	0	0	0	0	0	0	0	0	0	0	0	0	5	0	0	0	0	0	0	0	0	3
132	1	21	175	82	26.7755	1	0	3	4	4	3	4	2	3	3	3	3	3	3	3	3	1	0	1	0	1	0	0	1	0	1	1	1	1	1	1	1	0	1	3	1	1	0	1	1	1	1	1	3
137	1	35	179	53	16.5413	1	0	5	1	4	4	4	1	2	2	3	3	2	1	3	2	1	0	1	1	0	1	0	1	1	0	1	1	0	0	0	0	0	1	2	0	1	1	1	1	0	1	0	2
143	1	62	160	70	27.3437	1	0	4	2	2	3	4	1	1	2	1	1	2	1	1	2	1	1	1	1	1	1	1	1	1	1	1	1	0	0	0	1	0	1	1	1	1	1	1	1	1	1	1	1
144	1	33	200	72	18	0	0	3	3	2	3	4	2	2	3	3	3	3	2	3	3	1	1	1	1	1	1	1	0	1	1	1	1	1	1	1	1	1	1	3	1	1	1	1	1	1	1	1	4
145	1	59	170	83	28.7197	1	0	2	2	2	2	2	3	3	3	3	3	3	3	3	3	0	0	0	0	0	0	0	0	0	0	0	0	0	0	0	0	0	1	5	0	0	0	0	0	0	0	0	3
146	1	41	172	64	21.6333	1	0	3	4	2	3	3	3	3	3	3	3	3	3	3	3	0	0	0	0	0	0	0	0	0	0	0	1	0	1	0	1	0	1	3	1	0	0	0	1	0	1	0	4
150	1	65	173	84	28.0664	0	0	1	3	4	2	4	2	3	3	3	3	3	3	3	3	0	0	0	0	0	0	0	0	0	0	0	0	0	0	0	0	1	1	5	0	0	0	1	0	0	0	0	3
151	1	64	169	80	28.0102	1	0	2	3	2	4	2	2	3	3	2	3	2	3	3	3	0	0	0	0	0	0	0	0	0	0	0	1	1	1	0	1	0	1	5	0	0	0	0	0	0	1	0	2
152	1	72	165	70	25.7117	1	0	3	4	3	3	2	2	3	2	3	3	2	3	3	3	0	0	0	1	0	1	0	0	0	0		1	1	0	0	0	0	1	3	0	0	0	1	0	0	0	0	3
154	1	49	169	72	25.2092	1	0	3	4	2	3	2	2	2	2	3	3	3	3	3	3	0	0	0	0	0	0	0	1	0	0	0	0	0	0	1	1	0	1	4	1	0	0	1	1	1	1	1	3
155	1	51	183	80	23.8884	0	0	4	4	3	3	4	2	3	3	3	3	3	3	3	3	1	1	1	1	1	1	1	1	0	0	0	0	0	0	0	0	0	1	4	0	0	0	1	0	0	0	0	3
157	1	23	164	53	19.7055		0	4	2	1	4	2	3	3	3	3	3	3	3	3	3	0	0	0	0	0	0	0	0	0	0	0	0	1	0	0	0	0	1	4	1	0	0	0	0	0	0	1	4
81	1	21	170	66	22.8374	0	1	3	3	1	4	3	3	3	3	3	3	3	3	3	3	0	0	0	1	0	0	0	0	0	0	1	1	0	0	0	0	0	0	4	0	0	0	0	0	0	0	0	4
83	1	65	178	92	29.0367	0	1	4	3	1	3	2	2	3	3	3	3	3	3	3	3	0	0	0	0	0	0	0	0	0	0	0	0	0	0	0	0	0	0	4	0	0	0	0	0	0	0	0	3
101	1	46	176	80	25.8264	0	1	2	4	2	4	2	3	3	3	3	3	3	3	3	3	0	0	0	0	0	0	0	0	0	0	0	0	0	0	0	0	0	0	5	0	0	0	0	0	0	0	0	4
102	1	22	177	68	21.7051	1	1	3	4	4	4	4	3	3	3	3	3	3	3	3	3	0	0	1	1	1	1	1	1	0	0	0	1	1	1	1	0	1	1	4	0	0	0	1	0	0	0	0	4
115	1	35	190	105	29.0859	0	1	2	4	2	4	4	3	3	3	3	3	3	3	3	3	0	0	0	0	0	0	0	0	0	0	0	0	0	0	0	0	0	1	5	0	0	0	0	0	0	0	0	3
118	1	62	183	88	26.2773	0	1		3	2	4	2	2	3	3	3	3	3	3	3	3	0	1	1	0	0	1	1	1	0	0	1	0	0	1	1	1	1	1	4	0	0	0	0	0	1	1	1	3
127	1	60	162	84	32.0073	1	1	2	4	1	4	2	2	3	3	3	3	3	3	3	3	0	0	0	0	0	0	0	1	0	0	0	0	0	0	0	0	0	1	5	0	0	0	0	0	0	0	0	4
131	1	24	180	74	22.8395	0	1	3	1	2	3	4	3	3	3	3	3	3	3	3	3	0	1	0	1	0	0	0	1	0	1	1	1	0	1	1	0	0	1	5	0	0	0	0	0	0	0	0	4
134	1	23	168	74	26.2188	1	1	3	2	4	2	4	2	3	3	3	3	2	2	3	3	1	1	1	1	0	0	0	1	0	1	1	0	1	1	1	1	1	1	4	1	0	0	1	0	0	1	1	1
149	1	38	179	70	21.847	0	1	2	4	2	3	2	3	3	3	3	3	3	3	3	3	0	0	0	0	0	0	0	0	0	0	0	0	0	0	0	0	0	1	5	0	0	0	0	0	0	0	0	4
156	1	20	171	55	18.8092	1	1	2	4	2	2	1	2	3	3	3	3	3	3	3	3	0	0	0	0	0	0	0	0	0	0	0	0	0	0	0	1	0	0	5	0	0	0	0	0	0	0	0	3
82	2	27	159	60	23.7332	1	0	3	2	4	4	4	2	3	3	3	3	2	2	2	3	0	1	1	0	0	1	0	0	0	0	0	0	0	0	0	0	1	1	3	0	1	0	0	0	1	1	1	3
84	2	24	173	68	22.7204	1	0	3	3	2	3	2	3	3	3	3	3	2	3	3	3	0	0	0	0	0	0	0	0	0	0	0	0	0	0	0	1	0	0	4	0	0	0	0	1		1	0	2
85	2	54	186	91	26.3036	0	0	5	3	4	1	4	1	2	3	2	3	1	3	3	3	1	1	1	1	0	0	0	0	0	0	1	0	0	0	0	0	0	1	4	0	0	0	1	1	1	0	1	2
86	2	58	175	97	31.6735	1	0	3	3	3	3	3	3	2	3	3	3	2	3	3	3	0	0	0	0	0	0	0	1	0	0	0	0	0	0	0	1	0	0	3	0	0	0	0	0	1	1	1	4
87	2	52	173	67	22.3863	0	0	2	4	2	4	2	2	3	3	3	3	2	3	3	3	1	1	1	1	0	0	1	1	0	0	0	0	0	0	0	0	0	0	3	0	0	0	0	0	1	0	0	2
89	2	35	193	108	28.9941	0	0	3	2	2	3	2	2	3	3	3	3	3	3	3	3	0	0	0	0	0	0	0	0	0	0	0	0	0	0	0	1	1	1	5	0	0	0	0	1	0	1	1	4
96	2	52	187	81	23.1634	0	0	2	4	2	3	2	2	3	3	3	3	3	3	3	3	0	0	0	0	0	0	0	1	0	0	0	1	0	0	0	1	0	1	3	0	0	0	1	1	0	1	0	1
98	2	25	170	64	22.1453	1	0	2	2	2	3	4	3	3	3	3	3	3	3	3	3	0	0	0	0	0	0	0	0	0	0	0	0	0		0	0	1	0	5	0	0	0	0	0	0	0	0	4
100	2	58	185	93	27.1731	0	0	3	4	3	3	3	3	3	3	3	3	2	3	3	3	0	0	0	0	0	1	1	1	0	0	0	1	0	0	0	0	0	1	4	0	0	0	0	0	0	0	0	3
105	2	65	168	57	20.1956	1	0	3	3	3	3	2	1	3	2	2	2	2	2	3	3	1	1	1	1	1	1	1	0	0	0	0	1	1	0	0	0	0	1	3	0	0	0	1	0	0	0	0	2
111	2	44	175	76	24.8163	0	0	3	3	4	3	2	2	3	3	3	3	3	3	3	3	1	1	1	1	1	1	1	0	0	0	0	0	0	0	1	1	1	0	4	0	0	0	1	1	1	1	1	2
114	2	41	180	65	20.0617	0	0	2	2	2	3	2	3	3	3	3	3	3	3	3	3	0	1	1	1	0	0	0	0	0	0	1	1	0	1	0	0	1	1	4	0	0	0	1	0	0	0	0	3
116	2	76	155	59	24.5578	1	0	3	4	3	2	2	1	2	2	3	3	3	3	3	3	1	1		0	0	0	0	0	0	0	1	0	0	1					3						0	1	1	3
117	2	35	164	77	28.6288	1	0	4	1	2	4	4	2	3	3	3	3	2	3	3	3	1	1	1	1	0	0	0	1	0	0	1	1	0	1	1	1	1	1	3	1	1	0	1	1	1	1	1	1
120	2	73	170	80	27.6817	0	0	2	4	2	2	2	2	3	3	3	3	3	3	3	3	0	0	0	0	0	0	0	0	0	0	0	0	0	0	0	0	0	0	5	0	0	0	0	0	0	0	0	3
122	2	63	153	60	25.6312	1	0	2	2	2	3	4	2	2	3	2	2	2	3	3	2	1	1	1	1	0	0	0	0	0	0	0	1	0	0	0	1	1	1	4	0	0	0	1	0	1	1	1	2
133	2	32	165	75	27.5482	1	0	3	3	3	2	3	2	3	3	2	3	2	2	3	3	0	0	0	0	0	0	0	1	0	0	0	0	0	0	1	1	0	1	4	0	0	1	0	1	1	0	0	3
135	2	25	165	80	29.3848	1	0	2	4	4	3	4	3	3	3	3	3	3	3	3	3	0	0	0	0	0	0	0	0	0	0	1	0	1	1	1	0	0	1	5	0	0	0	0	1	0	0	0	4
141	2	28	181	85	25.9455	1	0	4	3	4	3	4	1	2	2	2	2	2	2	3	3	1	1	1	1	1	1	1	1	1	1	1	1	0	0	0	1	1	1	2	1	1	1	1	0	0	1	1	1
142	2	21	166	44	15.9675	1	0	3	2	2	3	4	1	3	3	2	3	2	3	3	2	1	1	1	1	1	0	1	1	0	0	1	1	0	1	0	1	0	1	4	1	0	0	1	1	0	1	0	2
147	2	37	176	88	28.4091	0	0	2	3	2	3	4	3	3	3	3	3	3	3	3	3	0	0	0	0	0	0	0	0	0	0	0	0	0	0	0	0	0	0	4	0	0	0	0	0	0	0	1	3
148	2	40	163	85	31.9922	1	0	3	1	4	3	4	1	2	2	2	2	2	2	3	3	1	1	1	1	1	1	1	0	0	0	1	1	0	1	0	1	1	1	3	0	0	0	1	0	1	1	1	2
159	2	56	169	63	22.0581	1	0	1	4	2	2	4	2	3	3	3	3	1	3	3	3	0	0	0	0	0	0	0	1	1	0	1	0	0	0	0	0	0	0	4	0	0	0	0	0	0	1	1	2
71	2	66	165	80	29.3848	1	1	3	2	3	3	4	1	1	2	1	1	1	1	2	2	1	1	1	1	1	1	1	1	1	1	1	1	1	1	1	1	0	1	2	1	1	1	1	1	1	1	1	1
76	2	37	198	81	20.6612	0	1	2	3	3	3	2	3	3	3	3	3	3	3	3	3	0	1	1	1	1	1	1	1	0	1	1	1	0	1	1	1	1	1	4	0	1	1	1	1	1	0	1	4
90	2	20	145	100	47.5624	0	1	1	3	4	3	2	3	3	3	3	3	2	3	3	3	0	0	0	0	0	0	0	0	0		1	0	0	1	0	0	0	0	5	0	0	0	0	1	1	0	0	1
92	2	25	180	66	20.3704	0	1	1	4	2	4	2	2	3	3	3	3	3	3	3	3	0	0	0	0	0	0	0	0	0	0	0	0	0	0	0	0	0	0	5	0	0	0	0	0	0	0	0	3
94	2	19	185	80	23.3747	0	1	3	4	2	4	2	3	3	3	3	3	3	3	3	3	0	0	0	0	0	0	0	0	0	0	0	0	0	0	0	0	0	1		0	0	0	0	0	0	0	0	4
95	2		180	78	24.0741		1	1	4	1	4	1	3	3	3	3	3	3	3	3	3	0	0	0	0	0	0	0	1	0	0	0	0	0	0	0	0	1	0	5	0	0	0	0	1	0	0	0	3
103	2	45	173	97	32.41	1	1	2	4	2	1	4	2	3	3	3	3	3	3	3	3	0	0	0	0	0	0	0	1	0	0	0	0	0	1	1	1	0	1	3	1	0	0	0	1	1	1	1	1
107	2	23	175	75	24.4898	0	1	3	3	3	2	2	3	3	3	3	3	3	3	3	3	0	1	1	1	0	1	1	1	0	1	1	1	1	1	1	1	1	1	5	1	0	0	1	1	0	0	0	1
108	2	19	168	60	21.2585	0	1	2	3	2	4	3	3	3	3	3	3	3	3	3	3	1	0	0	0	1	1	1	1	0	0	0	0	0	1	1	0		0	4	0	0	0	0	0	0	0	0	3
123	2	22	189	80	22.3958	0	1	2	2	1	3	1	3	3	3	3	3	3	3	3	3	0	0	0	0	0	1	1	1	0	0	1	1	0	1	0	0	0	1	5	0	0	0	0	0	0	0	0	4
128	2	22	176	70	22.5981	0	1	2	2	2	4	3	1	3	2	3	3	3	3	3	3	1	0	1	1	0	0	0	1	0	1	1	1	1	1	0	1	1	1	4	1	0	0	1	1	0	0	0
136	2	23	185	62	18.1154	0	1	3	4	2	3	2	3	3	3	3	3	3	3	3	3	0	0	0	0	0	0	0	1	0	0	0	0	0	0	0	0	0	0	5	0	0	0	1	0	0	0	0	3
153	2	62	189	80	22.3958	0	1	3	2	4	3	4	1	2	3	2	3	2	2	3	2	0	0	0	0	0	0	0	1	1	0	0	1	0	1	1	0	1	0	4	0	0	0	1	1	1	0	1	1
158	2	23	190	83	22.9917	0	1	1	2	2	4	2	3	3	3	3	3	3	3	3	3	0	0	0	0	0	0	0	1	0	0	1	0	0	0	0	0	0	0	5	0	0	0	0	1	0	0	0	3
129	2	62	160	60	23.4375	1	1	3	3	4	4	2	2	3	3	3	3	3	3	3	3	0	0	0	0	0	0	0	1	0	0	0	0	0	0	0	0	0	1	3	0	1	0	1	0	1	1	1	3
[truncated: 11 more columns]
